# Supplementary material for: Isolated Exercise Interventions for Acute Low Back Pain: Systematic Review and Meta-Analysis of Randomized Controlled Trials
Source: Healthcare (Basel). 2025 Sep 3;13(17):2209. doi: 10.3390/healthcare13172209 (PMC12428032; doi:10.3390/healthcare13172209)
Supplement: Supplementary file 1 [file healthcare-13-02209-s001.zip]

Archive with 1 entries (1 files):
- healthcare-3747840-supplementary.pdf
